# Supplementary material for: PD-L1 Status in Refractory Lymphomas
Source: PLoS One. 2016 Nov 18;11(11):e0166266. doi: 10.1371/journal.pone.0166266 (PMC5115714; doi:10.1371/journal.pone.0166266)
Supplement: S1 File — (XLSX) [file pone.0166266.s001.xlsx]

## Sheet: Sheet1
case	sex	age	diagnosis	sp142 (% positive)	PDL1SP142 (interpretation)	SP263cat	sp263 (% positive)	PDL1SP263 (interpretation)	PDL1 (reactive cells expression)	NGS	CNV	FISH
1	male	67	peripheral T-cell lymphoma	1	negative	0	0	negative	yes
2	male	19	Hepatosplenic T-cell lymphoma	0	negative	0	0	negative	yes
3	female	51	peripheral T-cell lymphoma	0	negative	0	0	negative	yes
4	male	67	Angioimmunoblastic T-cell lymphoma	0	negative	0	0	negative	yes
5	male	67	NK/T-cell, nasal type	30	positive (2+/30%)	1	50	positive (2+/50%)		w.t.	not amplified
6	male	58	T-cell lymphoblastic lymphoma	0	negative	0	0	negative	yes
7	male	30	B-cell lymphoma	0	negative	0	0	negative	yes
8	female	53	Diffuse large B-cell lymphoma (NOS)	10	positive (2-3+/>10	1	10	positive (2-3+/>10	present	TP53 R248W
9	male	67	Follicular and DLBCL	30	positive (2-3+/30%) DLBC	1	30	positive (2-3+/30%) DLBC		JAK3 & ATM VUS
10	male	67	Follicular lymphoma (not available)	0	negative	0	0	negative	present
11	female	59	Follicular lymphoma (high grade)	0	negative	0	0	negative	present
12	male	59	Follicular lymphoma (grade two)	0	negative				present	w.t.
13	female	59	Follicular lymphoma (grade one)	0	negative	0	0	negative	present
14	female	77	Follicular lymphoma (grade one)	0	negative	0	0	negative	present
15	female	72	Follicular lymphoma (grade one)	0	negative			not available	present
16	female	52	Follicular lymphoma (high grade)	10	positive (2-3+/10%)	1	10	positive (2-3+/10%)	yes	w.t.
17	male	82	Diffuse large B-cell lymphoma (NOS)	0	negative	0	0	negative	yes
18	female	66	Diffuse large B-cell lymphoma (NOS)	20	positive (2-3+/20%)	1	20	positive (2-3+/20%)		TP53 C135Y
19	male	47	Diffuse large B-cell lymphoma (Primary CNS)	100	positive (3+/100%)	1	100	positive (3+/100%)		w.t.	PDL1, PDL2 amplified
20	female	67	Diffuse large B-cell lymphoma (NOS)	0	negative	0	0	negative	yes
21	male	63	Mantle cell lymphoma	0	negative	0	0	negative	no
22	female	72	Mante cell lymphoma	0	negative	0	0	negative	yes
23	female	72	Mantle cell lymphoma	1	negative (2+/1%)	1	5	positive (2+/5%)	yes
24	male	72	Mantle cell lymphoma	0	negative	0	0	negative	yes
25	female	50	Diffuse large B-cell lymphoma (CNS)	0	negative	0	0	negative	no
26	male	60	Diffuse large B-cell lymphoma (CNS)	100	positive (2-3+/100%)	1	100	positive (2-3+/100%)
27	female	60	Splenic margine zone lymphoma	0	negative	0	0	negative	yes
28	male	70	Splenic marginal zone lymphoma	0	negative	0	0	negative	yes
29	male	65	Small lymphocytic lymphoma/CLL	0	negative	0	0	negative	no
30	male	41	Small lymphocytic lymphoma/CLL	0	negative	0	0	negative	yes
31	male	61	Small lymphocytic lymphoma/CLL	0	negative	0	0	negative	yes
32	female	55	Hodgkin lymphoma (nodular sclerosis)	100	positive (2-3+/100% RS)	1	100	positive (2-3+/100% RS)	yes
33	male	33	Hodgkin lymphoma (nodular sclerosis)	50	positive (2-3+/>50%)	1	50	positive (2-3+/>50%)	yes	w.t.	not amplified
34	male	86	Hodgkin lymphoma (lymphocyte depletion)	100	positive (2+/100%)	1	100	positive (2+/100%)		w.t.	not amplified
35	female	26	Hodgkin lymphoma (lymphocyte depletion)	100	positive (3+/100%)	1	100	positive (3+/100%)		w.t.	not amplified	not amplified by FISH
36	male	65	Lymphomatoid granulomatosis	30	positive (2+/30%)	1	30	positive (2+/30%)	yes	w.t.	not amplified
37	female	20	Hodgkin lymphoma (nodular sclerosis)	100	positive (2+/100%)	1	100	positive (2+/100%)	yes
38	male	28	Primary mediastinal large B-cell lymphoma	100	positive (2+/100%)	1	100	positive (2+/100%)	present
39	female	52	Hodgkin lymphoma (mixed cellularity)	20	positive (2+/20%) RS	1	100	Positive (2+/100%)RS
40	female	67	Diffuse large B-cell lymphoma (GCB)	20	positive (2+/20%)	1	50	positive (2+/50%)	present
41	male	28	Hodgkin lymphoma (nodular sclerosis)	50	positive (2+/50%)	1	100	positive (2+/100%)	present
42	male	59	Diffuse large B-cell lymphoma (ABC)	0	negative	0	2	Negative (2+/2%)	present
43	male	63	Anaplastic large cell lymphoma	0	negative	0	0	negative	present
44	male	73	primary mediastinal B-cell lymphoma	95	positive (2+/95%)	1	95	positive (2+/95%)	present		not amplified
45	female	80	Diffuse large B-cell lymphoma (ABC)	1	negative (less than 1%)	1	15	Positive (2+/15%)	present
46	female	47	Diffuse large B-cell lymphoma (CNS)	5	Positive (2+/5%)	1	20	Positive (2+/20%)
47	female	32	Hodgkin lymphoma (mixed cellularity)	100	Positive 2+/100% (RS)	1	100	Positive 3+/100% (RS)			not amplified
48	female	65	Diffuse large B-cell lymphoma (NOS)	0	Negative (macrophages+)	0	0	Negative (macrophages+)	present
49	male	54	Diffuse large B-cell lymphoma (GCB)	0	Negative	1	5	Positive (2+/5%)	present
50	female	64	Diffuse large B-cell lymphoma	100	Positive (2+/100%)						PD1, 2, JAK2 amplifed	amplified
51	male	48	Diffuse large B-cell lymphoma (CNS)	50	Positive (2+/50%)							amplified
52	male	53	Diffuse large B-cell lymphoma (GCB)	5	Positive 2+/5%	1	10	Positive 2+/10%
53	female	71	Mantle cell lymphoma	0	negative	0	0	negative
54	female	54	Diffuse large B-cell lymphoma (ABC)	10	Positive 2+/10%	1	50	Positive 2+/50%
55	male	64	Mantle cell lymphoma	0	negative
56	female	57	Diffuse large B-cell lymphoma (CNS)	5	Positive 2-3+ (5%)	1	5	Positive 2+-3+ (5%)	present
57	female	57	Mediastinal large B-cell lymphoma	10	Positive 2+ (10%)	1	10	Positive 2+ (10%)
58	female	37	Hodgkin lymphoma (nodular sclerosis)	100	Positive 3+ (100% RS)	1	100	Positive 3+ (100% RS)	present		not amplified	not amplified
59	female	51	Diffuse large B-cell lymphoma (ABC)	0	Negative	0	0	Negative	present
60	male	78	Mantle cell lymphoma	0	Negative	0	0	Negative	Present (5% macrophag
61	male	65	Mantle cell lymphoma	0	Negative	0	0	Negative	Present
62	female	58	Follicular lymphoma (high grade)	0	Negative	0	0	Negative	Present
63	male	31	Hodgkin lymphoma (nodular sclerosis)	100	Positive 2+ (100% RS)	1	100	Positive 2+ (100% RS)	Present
64	male	61	Diffuse large B-cell lymphoma (CNS)	0	Negative	0	0	Negative	Present
65	male	69	Diffuse large B-cell lymphoma (CNS)	0	Negative	0	0	Negative	Present (5% macrophag
66	male	43	peripheral T-cell lymphoma	0	Negative	0	0	Negative	rare
67	female	67	Diffuse large B-cell lymphoma (primary CNS)	10	Positive 2+ 10%	1	20	Positive 2+ 20%
68	male	78	Diffuse large B-cell lymphoma (ABC)	0	Negative	0	0	Negative	10% 2+
69	female	57	peripheral T-cell lymphoma	10	Positive 2-3+ (large cel	1	10	Positive 2-3+ (large cel				not amplified
70	male	58	Mantle cell lymphoma	0	Negative	0	0	Negative	present
71	female	64	splenic marginal zone lymphoma
72	male	29	diffuse large B-cell lymphoma (CNS)	10	Positive 2+/10%	1	30	Positive (2+/30%)	yes
73	male		diffuse large B-cell lymphoma (EBV related)	0	negative				yes
74	male	24	T-cell lymphoblastic lymphoma	0	negative	0	0	negative
75	female	39	Diffuse large B-cell Lymphoma (primary CNS)	0	negative	0	0	negative	yes
76	female	31	Hodgkin lymphoma (nodular sclerosis)		positive	0		positive	yes
77	male	18	peripheral T-cell lymphoma	20	Positive 2+/20%	1	80	Positive 2=/80%	yes
78	male	51	marginal zone lymphoma	0	negative	0	0	negative	yes
